# Supplementary material for: New-type urbanization and rural revitalization: A study on the coupled development of the Yangtze River Economic Belt, China
Source: PLoS One. 2025 Jan 3;20(1):e0314724. doi: 10.1371/journal.pone.0314724 (PMC11698335; doi:10.1371/journal.pone.0314724)
Supplement: S1 Data — (XLSX) [file pone.0314724.s001.xlsx]

## Sheet: Sheet1
	New-type urbanization												Rural revitalization												Coupled coordination degree												Relative development degree
	S2011	S2012	S2013	S2014	S2015	S2016	S2017	S2018	S2019	S2020	S2021	S2022	U2011	U2012	U2013	U2014	U2015	U2016	U2017	U2018	U2019	U2020	U2021	U2022	D2011	D2012	D2013	D2014	D2015	D2016	D2017	D2018	D2019	D2020	D2021	D2022	R2011	R2012	R2013	R2014	R2015	R2016	R2017	R2018	R2019	R2020	R2021	R2022
Shanghai	0.401211	0.460596	0.491059	0.489814	0.505923	0.530701	0.561884	0.581421	0.621508	0.629038	0.665508	0.673795	0.55811	0.621615	0.618902	0.642578	0.653244	0.66808	0.694189	0.694623	0.740139	0.756702	0.772868	0.802383	0.486416	0.517244	0.525017	0.529632	0.536136	0.545638	0.558812	0.563696	0.582338	0.587334	0.598825	0.606335	0.718875	0.740967	0.793435	0.762264	0.774477	0.794367	0.80941	0.837031	0.839717	0.831289	0.861089	0.839742
Changzhou	0.189891	0.201632	0.220187	0.223253	0.224787	0.236093	0.254832	0.266609	0.271487	0.283719	0.300789	0.311922	0.297094	0.320842	0.335778	0.302711	0.358976	0.339745	0.327733	0.388072	0.400225	0.367186	0.431686	0.400573	0.344615	0.356613	0.368719	0.36053	0.376872	0.376309	0.380127	0.401035	0.405974	0.401725	0.424466	0.420404	0.639164	0.628447	0.655751	0.737513	0.626189	0.694912	0.777561	0.687009	0.678336	0.772684	0.696779	0.77869
Huaian	0.111353	0.120896	0.125494	0.133655	0.137799	0.145375	0.159343	0.161711	0.165798	0.170325	0.175105	0.179978	0.269626	0.318066	0.309133	0.326891	0.358676	0.311753	0.324854	0.357075	0.384076	0.359679	0.389133	0.407453	0.294341	0.313125	0.313817	0.323282	0.333405	0.326257	0.33728	0.346625	0.355209	0.35179	0.361272	0.367967	0.412989	0.380097	0.405955	0.408866	0.384187	0.466314	0.490507	0.452877	0.431679	0.473548	0.449987	0.441714
Lianyungang	0.122393	0.132793	0.131933	0.12788	0.138096	0.144275	0.156075	0.1615	0.166638	0.175516	0.184283	0.188425	0.29219	0.277195	0.287813	0.308909	0.342105	0.356117	0.367655	0.337099	0.362167	0.376702	0.409058	0.399507	0.307496	0.309724	0.312141	0.315242	0.329663	0.336652	0.346082	0.34156	0.350474	0.358562	0.370512	0.370383	0.418879	0.479059	0.458398	0.413973	0.403667	0.405134	0.424516	0.479089	0.460115	0.465928	0.450505	0.471643
Nanjing	0.209488	0.225216	0.252047	0.254457	0.26055	0.272961	0.284136	0.298679	0.309638	0.320626	0.341001	0.380541	0.321883	0.344929	0.356845	0.394986	0.34916	0.353845	0.424728	0.402609	0.443689	0.41274	0.451121	0.489092	0.360329	0.373308	0.387236	0.398138	0.388341	0.394197	0.416768	0.416397	0.430495	0.426485	0.44284	0.464444	0.65082	0.652933	0.70632	0.644217	0.746221	0.771415	0.668984	0.741859	0.697871	0.776824	0.755896	0.778056
Nantong	0.152245	0.160944	0.185691	0.175625	0.190087	0.20645	0.21665	0.220818	0.230864	0.229901	0.24148	0.244837	0.298543	0.304611	0.3306	0.361295	0.334761	0.343284	0.377678	0.356464	0.418611	0.447467	0.443648	0.432313	0.326492	0.332729	0.351972	0.354893	0.355146	0.36484	0.378186	0.37454	0.394255	0.400461	0.404543	0.403324	0.509959	0.52836	0.561679	0.486098	0.567829	0.601396	0.573637	0.619468	0.5515	0.513782	0.544305	0.566341
Suzhou	0.258537	0.27873	0.292519	0.298052	0.311199	0.330607	0.341047	0.358595	0.371335	0.382885	0.405124	0.417602	0.2683	0.284318	0.323018	0.331748	0.333832	0.325821	0.329093	0.336974	0.366371	0.389759	0.393645	0.427561	0.362887	0.375173	0.39204	0.396515	0.401446	0.405096	0.409278	0.416903	0.429444	0.439492	0.446846	0.459648	0.963611	0.980346	0.905582	0.89843	0.932204	1.01469	1.03632	1.06416	1.01355	0.982365	1.02916	0.976708
Suqian	0.122062	0.128124	0.140923	0.149851	0.155241	0.158503	0.158615	0.159437	0.168227	0.188118	0.197184	0.202026	0.285498	0.333783	0.297655	0.344799	0.314531	0.341601	0.335439	0.385444	0.343907	0.390979	0.42129	0.450352	0.305514	0.321557	0.320007	0.337126	0.332394	0.341094	0.339606	0.352065	0.346792	0.36824	0.379619	0.388352	0.427541	0.383853	0.473444	0.434605	0.493564	0.464001	0.472858	0.413646	0.489164	0.481145	0.468048	0.448597
Taizhou	0.136241	0.144167	0.141056	0.171577	0.161854	0.170869	0.185424	0.193784	0.201208	0.208178	0.223437	0.232935	0.301842	0.325275	0.299546	0.331186	0.323391	0.348699	0.357134	0.343384	0.395883	0.380345	0.409614	0.418602	0.318425	0.329052	0.320589	0.345237	0.338219	0.349352	0.358702	0.359137	0.375654	0.375092	0.388926	0.395133	0.451364	0.443216	0.470899	0.518069	0.500491	0.490019	0.519199	0.564336	0.50825	0.54734	0.545482	0.556459
Wuxi	0.228878	0.241501	0.294983	0.277296	0.25927	0.270151	0.288282	0.30735	0.31794	0.319916	0.341233	0.352641	0.280681	0.320725	0.312451	0.31962	0.361996	0.34748	0.327983	0.386649	0.384262	0.417444	0.421095	0.428473	0.355991	0.373033	0.389609	0.385815	0.39138	0.391398	0.392105	0.415167	0.41805	0.427458	0.435354	0.440858	0.815437	0.752985	0.944094	0.867582	0.716225	0.777458	0.878953	0.794908	0.827405	0.766368	0.810346	0.823018
Xuzhou	0.131476	0.139461	0.143904	0.148908	0.147659	0.164125	0.174999	0.178264	0.183381	0.18746	0.193135	0.198673	0.300035	0.29299	0.329252	0.294707	0.346798	0.351082	0.356526	0.367979	0.370009	0.398204	0.395732	0.403978	0.31513	0.317916	0.329902	0.32364	0.336372	0.346442	0.3534	0.357855	0.360891	0.369606	0.371793	0.376365	0.438202	0.475993	0.437064	0.505276	0.425779	0.467482	0.490845	0.484442	0.495613	0.470763	0.488046	0.491793
Yancheng	0.105967	0.111981	0.120315	0.135828	0.137128	0.143405	0.151551	0.158103	0.162742	0.16588	0.173374	0.176314	0.289502	0.317813	0.314367	0.30679	0.330076	0.307343	0.32902	0.37439	0.404993	0.42198	0.404853	0.378322	0.295931	0.307124	0.311835	0.319479	0.326152	0.32399	0.334141	0.348779	0.358279	0.363711	0.363962	0.359353	0.366033	0.352348	0.382722	0.442739	0.415445	0.466598	0.460612	0.422293	0.401838	0.393099	0.428239	0.466042
Yangzhou	0.13347	0.143896	0.150386	0.158369	0.170166	0.179215	0.191601	0.200803	0.170037	0.213933	0.226867	0.235439	0.281077	0.315619	0.296061	0.32282	0.322948	0.318804	0.318323	0.349569	0.357329	0.401154	0.383743	0.40248	0.311199	0.326428	0.324812	0.336235	0.342363	0.345708	0.3514	0.363966	0.351065	0.382721	0.384095	0.39232	0.474853	0.455916	0.507954	0.49058	0.526916	0.56215	0.601906	0.574431	0.475854	0.533295	0.591197	0.58497
Zhenjiang	0.167496	0.175285	0.189234	0.197788	0.205702	0.216109	0.227472	0.235544	0.243727	0.251324	0.2645	0.269474	0.296874	0.283778	0.336219	0.338153	0.344506	0.354677	0.355989	0.395888	0.3677	0.397631	0.415525	0.405999	0.33391	0.333938	0.355132	0.359595	0.364833	0.372059	0.377204	0.390747	0.386887	0.39757	0.407137	0.406673	0.564199	0.617685	0.562831	0.584907	0.597093	0.609314	0.638985	0.594976	0.662842	0.632053	0.636545	0.663731
Hangzhou	0.217905	0.481772	0.254969	0.254156	0.260472	0.27096	0.285044	0.307409	0.325891	0.331989	0.3533	0.365291	0.348333	0.343344	0.344984	0.371194	0.371284	0.401849	0.382368	0.40352	0.429327	0.400667	0.401616	0.484886	0.371151	0.450949	0.385085	0.391886	0.394323	0.406188	0.406287	0.419644	0.432464	0.427033	0.433984	0.458728	0.625565	1.40317	0.739077	0.684698	0.701543	0.674282	0.74547	0.761819	0.759073	0.828592	0.879694	0.753354
Huzhou	0.131657	0.140917	0.151293	0.158244	0.165581	0.176264	0.191077	0.19415	0.207199	0.210104	0.223296	0.230074	0.296483	0.340887	0.327827	0.316017	0.355611	0.329836	0.362804	0.372084	0.377101	0.399193	0.424676	0.435808	0.314301	0.331038	0.333696	0.334383	0.348322	0.347217	0.362832	0.366589	0.373849	0.38053	0.392391	0.397901	0.444062	0.413383	0.461505	0.500745	0.465624	0.5344	0.526668	0.521792	0.549452	0.526323	0.525802	0.527925
Jiaxing	0.175858	0.188093	0.20328	0.204318	0.20603	0.21363	0.230528	0.248846	0.258942	0.263734	0.290882	0.309925	0.280049	0.283186	0.317212	0.326155	0.346096	0.348134	0.339543	0.360595	0.39318	0.380529	0.391462	0.37312	0.333107	0.339701	0.356325	0.359268	0.365399	0.369264	0.374016	0.38701	0.399423	0.397991	0.410758	0.412346	0.627954	0.664205	0.640834	0.626445	0.595299	0.613643	0.678936	0.690099	0.658584	0.693072	0.743067	0.830631
Jinhua	0.140343	0.149067	0.155573	0.161324	0.16456	0.180466	0.186836	0.196152	0.20662	0.209073	0.22836	0.223296	0.2919	0.34636	0.3117	0.344429	0.341363	0.360411	0.38067	0.406227	0.380881	0.407979	0.415183	0.41388	0.31812	0.337064	0.33182	0.343308	0.344247	0.357095	0.365163	0.375686	0.37452	0.382137	0.392374	0.389874	0.48079	0.430383	0.499111	0.468379	0.482068	0.500722	0.490808	0.482863	0.542478	0.51246	0.550023	0.539519
Lishui	0.104672	0.108893	0.11377	0.121422	0.128845	0.140202	0.150378	0.155031	0.165939	0.173372	0.183859	0.184113	0.288101	0.29017	0.324997	0.330629	0.294164	0.355909	0.356423	0.368736	0.357568	0.397202	0.35796	0.393199	0.294665	0.298125	0.310071	0.316515	0.311996	0.334202	0.34023	0.345755	0.348989	0.362228	0.35815	0.366783	0.363316	0.375272	0.350064	0.367246	0.438005	0.393928	0.421908	0.42044	0.464076	0.436483	0.513628	0.468245
Ningbo	0.228118	0.245162	0.268926	0.271076	0.263363	0.277898	0.296111	0.30541	0.316594	0.331481	0.357243	0.36767	0.303937	0.29978	0.346191	0.346501	0.320973	0.349283	0.331258	0.356746	0.381769	0.413135	0.438563	0.408092	0.362845	0.368171	0.390591	0.391457	0.381277	0.394685	0.395722	0.406252	0.416928	0.430153	0.444871	0.440088	0.750543	0.817807	0.776814	0.782323	0.820515	0.795623	0.893899	0.856099	0.829283	0.802356	0.814576	0.90095
Quzhou	0.11901	0.112041	0.115052	0.137407	0.137208	0.137494	0.143048	0.153185	0.160043	0.162099	0.170648	0.175947	0.31035	0.296689	0.337831	0.321128	0.348376	0.347582	0.365704	0.347601	0.352768	0.381253	0.356614	0.407052	0.309987	0.301929	0.313967	0.324083	0.33063	0.330613	0.338172	0.339671	0.34468	0.35256	0.351205	0.365799	0.38347	0.377637	0.340561	0.427888	0.393851	0.395573	0.391158	0.44069	0.453679	0.425174	0.478524	0.432246
Shaoxing	0.173788	0.187442	0.185318	0.20829	0.201746	0.207688	0.222885	0.224432	0.236123	0.239643	0.25415	0.266742	0.286843	0.282046	0.296769	0.360271	0.342563	0.342007	0.371357	0.402491	0.346553	0.366292	0.374237	0.420271	0.334119	0.339064	0.342428	0.370092	0.362553	0.365045	0.379274	0.387655	0.378192	0.384887	0.392685	0.409157	0.605864	0.66458	0.62445	0.578148	0.588932	0.607264	0.60019	0.557607	0.681346	0.654239	0.679117	0.634691
Taizhou	0.129779	0.138931	0.149612	0.157212	0.162728	0.170942	0.18612	0.190424	0.200764	0.20469	0.216356	0.212969	0.280944	0.299266	0.310954	0.314602	0.317843	0.347427	0.34942	0.353064	0.351152	0.339743	0.366665	0.421886	0.308988	0.3193	0.328398	0.333462	0.337213	0.349071	0.357084	0.360063	0.364359	0.363117	0.375271	0.387135	0.461939	0.464238	0.481139	0.499718	0.511976	0.492024	0.532655	0.539348	0.571728	0.602483	0.590064	0.504803
Wenzhou	0.178922	0.194684	0.196742	0.207809	0.208879	0.210549	0.223352	0.233955	0.243695	0.25267	0.267405	0.279889	0.302453	0.305125	0.309373	0.314343	0.351183	0.37754	0.373302	0.362804	0.378635	0.365543	0.423111	0.44897	0.341048	0.34909	0.35122	0.357481	0.367995	0.37546	0.379968	0.381669	0.389719	0.389815	0.410101	0.421004	0.591568	0.638047	0.635938	0.66109	0.594788	0.557688	0.598316	0.644853	0.643616	0.691217	0.631997	0.623403
Zhoushan	0.150144	0.160788	0.167848	0.180928	0.181181	0.194291	0.199284	0.211424	0.21997	0.231462	0.238979	0.260871	0.298374	0.322993	0.321905	0.309279	0.361064	0.367039	0.345685	0.377476	0.349141	0.361508	0.379201	0.37384	0.325314	0.337556	0.340915	0.343914	0.357609	0.365406	0.362262	0.375834	0.372242	0.380307	0.387965	0.395151	0.503208	0.497806	0.521421	0.584999	0.501797	0.529347	0.576491	0.5601	0.63003	0.640269	0.630218	0.697816
Anqing	0.0915927	0.0979519	0.102947	0.106465	0.108404	0.115184	0.120442	0.130614	0.141518	0.145523	0.162908	0.16442	0.192053	0.198778	0.187722	0.201675	0.234276	0.248924	0.250417	0.218435	0.240435	0.275816	0.296598	0.246675	0.257517	0.264138	0.263644	0.270676	0.282279	0.290971	0.294676	0.290612	0.303695	0.3165	0.331522	0.317326	0.476913	0.492771	0.548405	0.527902	0.462718	0.462728	0.480966	0.597955	0.588592	0.52761	0.549257	0.666545
Bengbu	0.0981931	0.10934	0.111716	0.118498	0.117945	0.125242	0.144912	0.145784	0.158105	0.162706	0.168067	0.171047	0.207745	0.214131	0.206385	0.217111	0.192955	0.202691	0.239204	0.202062	0.271941	0.235316	0.280714	0.288654	0.267232	0.276599	0.275539	0.283193	0.274643	0.282248	0.305108	0.292943	0.321988	0.312787	0.32955	0.333318	0.472662	0.510621	0.541301	0.545794	0.611256	0.617897	0.605807	0.721482	0.581392	0.691436	0.598711	0.592566
Bozhou	0.0772511	0.0845187	0.0876539	0.0908385	0.0966005	0.0988809	0.105004	0.111121	0.120786	0.126296	0.132083	0.137958	0.176692	0.178843	0.238337	0.223097	0.207955	0.26237	0.208566	0.208337	0.239203	0.268706	0.297814	0.305822	0.241694	0.247937	0.268829	0.266794	0.266209	0.283786	0.272018	0.27582	0.291528	0.303495	0.314907	0.320471	0.437207	0.472586	0.367773	0.407171	0.464526	0.376876	0.503455	0.533372	0.504951	0.470016	0.443508	0.451105
Chizhou	0.102998	0.10587	0.112399	0.11179	0.126539	0.123496	0.118159	0.130777	0.139535	0.142563	0.15103	0.155793	0.188892	0.180017	0.18383	0.179023	0.226934	0.233811	0.211231	0.244577	0.265246	0.256353	0.27777	0.267862	0.264086	0.262728	0.268089	0.265958	0.291082	0.291484	0.281055	0.299035	0.310147	0.309169	0.320016	0.319595	0.545275	0.588113	0.611429	0.624445	0.557604	0.528188	0.559383	0.534705	0.52606	0.556118	0.543722	0.581616
Chuzhou	0.121798	0.111497	0.120642	0.12689	0.135574	0.136886	0.147174	0.156777	0.172318	0.176621	0.186019	0.192189	0.168529	0.184873	0.178647	0.207742	0.192173	0.205879	0.229208	0.253382	0.222374	0.252509	0.247422	0.266444	0.267648	0.267929	0.270931	0.28492	0.284088	0.289719	0.30304	0.315682	0.312852	0.324949	0.327517	0.336371	0.722713	0.603104	0.67531	0.610809	0.705476	0.664886	0.642098	0.618736	0.774902	0.699462	0.751829	0.721312
Fuyang	0.0776433	0.0838564	0.0863789	0.0940372	0.0993198	0.104448	0.112111	0.119183	0.122561	0.124664	0.132196	0.137683	0.197776	0.1955	0.175741	0.217789	0.23114	0.235223	0.234386	0.236749	0.256327	0.24161	0.27057	0.247358	0.248917	0.25302	0.248202	0.267497	0.275241	0.27995	0.284695	0.289808	0.297695	0.294577	0.30751	0.303764	0.392582	0.428934	0.491511	0.431782	0.429694	0.444039	0.478317	0.503415	0.478142	0.515975	0.488581	0.556615
Hefei	0.166448	0.176807	0.184811	0.191868	0.20384	0.209336	0.228279	0.233516	0.257867	0.264005	0.278751	0.293356	0.20048	0.233827	0.228867	0.219218	0.239456	0.242572	0.23012	0.246434	0.27451	0.261051	0.293826	0.262138	0.302219	0.318848	0.320673	0.320225	0.332364	0.335665	0.338525	0.346329	0.364732	0.362301	0.378279	0.372363	0.830248	0.756145	0.807507	0.875239	0.851261	0.862982	0.991999	0.94758	0.939372	1.01131	0.948693	1.11909
Huaibei	0.102072	0.106203	0.105255	0.109232	0.108644	0.112492	0.121829	0.125625	0.129648	0.134218	0.138988	0.140592	0.175155	0.192929	0.198535	0.181966	0.210464	0.231365	0.214594	0.239723	0.234287	0.254763	0.258737	0.222641	0.258564	0.267527	0.268847	0.265503	0.274967	0.284014	0.284333	0.294565	0.295198	0.304069	0.307924	0.297424	0.582751	0.550474	0.530156	0.600285	0.516215	0.486211	0.567719	0.524044	0.553373	0.526834	0.537181	0.631473
Huainan	0.0899949	0.0978284	0.0992754	0.103559	0.101024	0.0998857	0.106545	0.111209	0.11711	0.119685	0.126236	0.127275	0.169877	0.195578	0.179504	0.200225	0.209853	0.189987	0.199954	0.219204	0.233231	0.222504	0.251731	0.26005	0.248641	0.262985	0.258353	0.268325	0.269818	0.262447	0.270147	0.279404	0.287462	0.285647	0.298548	0.301603	0.529765	0.500202	0.553054	0.517213	0.481406	0.525751	0.532848	0.507329	0.502122	0.537901	0.501471	0.489425
Huangshan	0.0796046	0.0837872	0.0878716	0.0883509	0.0894732	0.094666	0.0999209	0.113375	0.123477	0.129478	0.138642	0.140186	0.169548	0.210092	0.196573	0.198289	0.224108	0.252045	0.209414	0.233847	0.243771	0.259025	0.252868	0.267221	0.241014	0.257562	0.256347	0.257254	0.266086	0.277909	0.268937	0.28533	0.294528	0.3026	0.305972	0.311085	0.46951	0.398812	0.447018	0.445567	0.399242	0.375592	0.477146	0.484825	0.506527	0.499865	0.548277	0.524605
Liuan	0.0825229	0.0884502	0.0890159	0.0921621	0.0949599	0.095267	0.11178	0.115625	0.124134	0.127619	0.135435	0.139706	0.20451	0.20324	0.202202	0.230285	0.211439	0.212797	0.241866	0.227986	0.238917	0.245782	0.262613	0.272485	0.254863	0.258918	0.258999	0.269892	0.266174	0.266816	0.286728	0.284921	0.29344	0.297578	0.307076	0.312338	0.403516	0.4352	0.440233	0.400209	0.449113	0.44769	0.462156	0.507161	0.519568	0.519236	0.51572	0.512709
Maanshan	0.126262	0.131762	0.132492	0.135687	0.145936	0.147915	0.157024	0.16424	0.172504	0.178616	0.190509	0.195325	0.177593	0.197842	0.219075	0.193874	0.207578	0.207295	0.238213	0.242737	0.218766	0.247631	0.246394	0.289111	0.273628	0.284127	0.291864	0.284773	0.294999	0.295893	0.31097	0.315965	0.311659	0.324277	0.329133	0.344699	0.710962	0.665997	0.604778	0.699871	0.703045	0.713546	0.659174	0.676617	0.788533	0.7213	0.773191	0.675605
Suzhou	0.0896479	0.0961031	0.0989484	0.12114	0.109061	0.119139	0.128014	0.134538	0.139208	0.141778	0.148788	0.144657	0.201483	0.230119	0.20708	0.209621	0.267401	0.230832	0.256259	0.249311	0.258522	0.292071	0.27329	0.248796	0.259227	0.272683	0.26753	0.282271	0.292208	0.287954	0.300932	0.302609	0.307982	0.318977	0.317528	0.307986	0.444941	0.417623	0.477826	0.577902	0.407855	0.51613	0.499548	0.53964	0.538475	0.485423	0.544432	0.581428
Tongling	0.127923	0.135685	0.142731	0.146669	0.129909	0.114102	0.134228	0.137356	0.138404	0.147752	0.154121	0.157714	0.197038	0.206003	0.199807	0.230642	0.204232	0.219704	0.246621	0.223615	0.239841	0.270089	0.245958	0.298856	0.281747	0.289126	0.290581	0.303253	0.285382	0.281364	0.301615	0.296021	0.301823	0.316042	0.312008	0.329471	0.649232	0.658656	0.714341	0.635916	0.636086	0.519343	0.544267	0.614251	0.577065	0.547048	0.626615	0.527725
Wuhu	0.124612	0.139017	0.150141	0.157314	0.156197	0.156174	0.161956	0.174498	0.184265	0.193507	0.207691	0.222766	0.19111	0.185908	0.19009	0.170864	0.194252	0.205483	0.211251	0.211726	0.253787	0.219247	0.242679	0.27208	0.277777	0.283515	0.290636	0.286312	0.295117	0.299283	0.304112	0.31001	0.328824	0.320917	0.335041	0.35085	0.652043	0.747778	0.789838	0.920697	0.804094	0.760035	0.766653	0.824171	0.726063	0.882595	0.855828	0.818751
Xuancheng	0.0917759	0.0924865	0.102864	0.110113	0.112465	0.118894	0.127246	0.135848	0.14498	0.149103	0.158918	0.163767	0.19292	0.215453	0.232376	0.209479	0.228574	0.226079	0.225646	0.239407	0.252697	0.272967	0.300426	0.265805	0.257936	0.26567	0.278035	0.275568	0.283136	0.286313	0.291074	0.300284	0.309358	0.317603	0.330532	0.322985	0.475721	0.429265	0.442663	0.52565	0.492028	0.525897	0.563917	0.567436	0.573729	0.54623	0.528976	0.616115
Fuzhou	0.0730767	0.0773493	0.0823243	0.0864546	0.0882362	0.0928967	0.109828	0.107057	0.115057	0.120796	0.128846	0.134338	0.17606	0.220171	0.227189	0.198489	0.214183	0.197167	0.21734	0.258084	0.261981	0.228751	0.259818	0.246061	0.238147	0.25544	0.261495	0.255927	0.262176	0.260132	0.277938	0.28829	0.294633	0.288296	0.302461	0.301506	0.415068	0.351314	0.36236	0.435565	0.411966	0.471157	0.505329	0.414815	0.439181	0.528067	0.495907	0.545957
Ganzhou	0.0811562	0.0879556	0.0914214	0.0889418	0.0959465	0.113932	0.109103	0.122112	0.132768	0.136722	0.147036	0.155382	0.1686	0.198595	0.201669	0.198805	0.202809	0.253215	0.221926	0.241914	0.264302	0.277817	0.296942	0.26113	0.241841	0.257065	0.260559	0.257851	0.264097	0.29142	0.278931	0.29315	0.306044	0.312165	0.323228	0.317358	0.481353	0.442888	0.453324	0.447383	0.473088	0.449942	0.491619	0.504775	0.502337	0.49213	0.495168	0.595034
Jian	0.0772945	0.0842056	0.0918799	0.0960656	0.0969908	0.107979	0.134839	0.125405	0.134598	0.140569	0.150036	0.154246	0.160382	0.180834	0.167145	0.17346	0.199029	0.208011	0.203066	0.263997	0.203593	0.269426	0.240358	0.274235	0.235945	0.248394	0.248922	0.254054	0.263571	0.273742	0.287639	0.301622	0.287697	0.311937	0.30814	0.320678	0.481941	0.46565	0.5497	0.553821	0.487319	0.519104	0.664016	0.475025	0.661114	0.521734	0.624218	0.562458
Jingdezhen	0.108828	0.110196	0.112669	0.120949	0.127386	0.12413	0.128148	0.13616	0.142769	0.148566	0.157136	0.162699	0.200114	0.207906	0.199681	0.173107	0.208471	0.197749	0.213503	0.223081	0.211552	0.227491	0.237033	0.221429	0.271637	0.275102	0.273855	0.268976	0.285448	0.279887	0.287583	0.295198	0.29478	0.303184	0.310639	0.308063	0.543828	0.530028	0.564246	0.698694	0.61105	0.627711	0.600218	0.610361	0.674867	0.653062	0.662926	0.734771
Jiujiang	0.0993757	0.0961754	0.0999552	0.108231	0.114116	0.119865	0.116923	0.120592	0.127358	0.134106	0.148309	0.153765	0.204735	0.189388	0.195366	0.217744	0.21804	0.225506	0.21114	0.22415	0.221677	0.273299	0.286484	0.266824	0.267057	0.25977	0.264331	0.277051	0.280838	0.286713	0.280287	0.286714	0.289849	0.309391	0.321034	0.318241	0.485386	0.507821	0.511631	0.497058	0.523371	0.531539	0.553771	0.537996	0.574521	0.490694	0.517686	0.576281
Nanchang	0.149332	0.16566	0.17078	0.173196	0.168767	0.176504	0.195752	0.207243	0.21689	0.219194	0.235065	0.245571	0.247154	0.251001	0.265262	0.237481	0.284541	0.261044	0.276446	0.304672	0.263656	0.281359	0.324339	0.320378	0.309931	0.319307	0.326222	0.318439	0.331012	0.327606	0.341047	0.354457	0.345784	0.352377	0.371562	0.374494	0.604206	0.659996	0.643817	0.729302	0.593119	0.676147	0.708103	0.680217	0.822624	0.779053	0.724753	0.766504
Pingxiang	0.108484	0.113586	0.117371	0.120573	0.125186	0.129331	0.126938	0.140076	0.139745	0.141315	0.148158	0.152377	0.174948	0.180558	0.193357	0.202458	0.19892	0.206829	0.24032	0.252758	0.218315	0.255443	0.232971	0.281381	0.262454	0.26759	0.274451	0.2795	0.280895	0.285966	0.295516	0.306727	0.295522	0.308216	0.304784	0.321765	0.620093	0.629083	0.607019	0.595548	0.62933	0.625305	0.528204	0.554188	0.640106	0.553217	0.635952	0.541533
Shangrao	0.0819889	0.0860007	0.0918597	0.0945091	0.0883596	0.0943288	0.101089	0.110406	0.116636	0.121126	0.129837	0.137219	0.173041	0.225291	0.238953	0.226271	0.228417	0.251613	0.258602	0.264461	0.254899	0.280328	0.27807	0.267104	0.24404	0.263813	0.272173	0.270402	0.26652	0.277543	0.284328	0.292296	0.29362	0.303537	0.308229	0.309392	0.473813	0.381732	0.384425	0.417681	0.386835	0.374896	0.390906	0.417475	0.457577	0.432088	0.466921	0.513726
Xinyu	0.117813	0.124522	0.128946	0.13191	0.135308	0.14098	0.150231	0.150285	0.151614	0.152418	0.165572	0.171325	0.210201	0.200623	0.173848	0.172534	0.204707	0.240006	0.238123	0.205393	0.228218	0.226478	0.248796	0.233937	0.280506	0.28112	0.273609	0.274646	0.288469	0.30327	0.307522	0.296388	0.30497	0.30479	0.318561	0.316385	0.560477	0.620675	0.741719	0.764544	0.660984	0.5874	0.630898	0.731693	0.664337	0.672991	0.665495	0.732357
Yichun	0.0820401	0.0890832	0.0923774	0.0958773	0.100368	0.0997648	0.110624	0.122693	0.132003	0.135026	0.145104	0.15124	0.241506	0.212685	0.233677	0.228009	0.23135	0.26797	0.232094	0.234035	0.243578	0.263638	0.300044	0.275761	0.265291	0.262342	0.271038	0.271895	0.276027	0.285924	0.28305	0.291078	0.299427	0.307144	0.322999	0.319547	0.339703	0.41885	0.39532	0.420498	0.433837	0.372299	0.476634	0.524249	0.541934	0.512167	0.483608	0.548446
Yingtan	0.0937803	0.0977846	0.101238	0.104551	0.10952	0.130944	0.134232	0.135706	0.143168	0.150893	0.162393	0.171064	0.199467	0.177685	0.227669	0.2001	0.236956	0.236397	0.207159	0.205012	0.224221	0.224343	0.242307	0.285463	0.261505	0.256723	0.275516	0.268924	0.283808	0.296597	0.288752	0.288788	0.299306	0.303306	0.314933	0.332401	0.470155	0.550326	0.444673	0.522494	0.462196	0.553918	0.647968	0.661938	0.63851	0.672599	0.670195	0.599249
Ezhou	0.103889	0.11258	0.124096	0.126089	0.121349	0.126693	0.134221	0.14251	0.153635	0.14828	0.160906	0.167862	0.294896	0.271221	0.271491	0.284657	0.284433	0.290627	0.352642	0.354735	0.367168	0.368106	0.38005	0.340375	0.295832	0.295584	0.302945	0.307776	0.304782	0.309747	0.329818	0.335292	0.344607	0.341781	0.351632	0.345711	0.352292	0.415086	0.457093	0.442951	0.426634	0.435932	0.380616	0.401738	0.418431	0.402818	0.423381	0.493169
Huanggang	0.0719713	0.0731195	0.0766138	0.0896384	0.0994927	0.100441	0.105912	0.115534	0.123532	0.122116	0.122628	0.128732	0.258645	0.303812	0.287535	0.332513	0.339918	0.322844	0.33323	0.311348	0.384622	0.395003	0.35389	0.437745	0.261187	0.272989	0.272417	0.293806	0.303233	0.300062	0.306484	0.307945	0.330133	0.331381	0.322738	0.344518	0.278263	0.240674	0.26645	0.269579	0.292697	0.311114	0.317834	0.371076	0.321177	0.309152	0.346515	0.29408
Huangshi	0.118148	0.117169	0.132466	0.140158	0.144189	0.149863	0.138403	0.153399	0.16158	0.158919	0.168594	0.176352	0.294477	0.29982	0.318458	0.307888	0.317696	0.337157	0.328349	0.319841	0.321509	0.408201	0.357837	0.388068	0.30539	0.306128	0.32046	0.322283	0.32713	0.335248	0.326479	0.332793	0.337583	0.35686	0.350443	0.361665	0.401213	0.390798	0.41596	0.455223	0.453857	0.444492	0.421513	0.47961	0.502569	0.389315	0.471149	0.454436
Jingmen	0.0850121	0.0922929	0.109743	0.117154	0.116522	0.117498	0.119007	0.12381	0.130894	0.130681	0.141953	0.152134	0.312144	0.313146	0.327608	0.335006	0.359393	0.3602	0.369971	0.386762	0.37634	0.407836	0.419683	0.418451	0.285394	0.291551	0.307905	0.31473	0.319874	0.320722	0.323906	0.330777	0.333128	0.33975	0.349343	0.355183	0.272349	0.294728	0.334981	0.349708	0.324219	0.326203	0.321664	0.320119	0.347809	0.320425	0.338239	0.363564
Jingzhou	0.102759	0.0969018	0.0906854	0.102557	0.112827	0.114588	0.12037	0.128577	0.136256	0.133907	0.149023	0.157484	0.279518	0.30454	0.294952	0.323836	0.329099	0.351593	0.327699	0.380972	0.380987	0.356553	0.3796	0.403107	0.2911	0.293075	0.285961	0.301861	0.310398	0.316796	0.315125	0.332659	0.337521	0.330535	0.34485	0.354935	0.36763	0.31819	0.307458	0.316695	0.342835	0.325911	0.367318	0.337495	0.357639	0.375559	0.392578	0.390676
Shiyan	0.112762	0.116093	0.117541	0.107733	0.112782	0.114377	0.121999	0.137626	0.14551	0.146987	0.156154	0.161337	0.26837	0.273164	0.303842	0.292321	0.323388	0.335127	0.341661	0.343014	0.340594	0.364853	0.361836	0.415521	0.294923	0.298395	0.307393	0.297877	0.309012	0.312876	0.319502	0.329601	0.333632	0.340278	0.344748	0.359805	0.420175	0.424992	0.386849	0.368544	0.348751	0.341295	0.357077	0.401227	0.427224	0.402867	0.431559	0.388276
Suizhou	0.084609	0.0960489	0.0896089	0.0954307	0.098214	0.103091	0.104978	0.115555	0.122723	0.123588	0.132559	0.138541	0.288747	0.291205	0.282413	0.333626	0.302094	0.342146	0.33836	0.339237	0.372896	0.356147	0.396276	0.394601	0.279556	0.289173	0.282029	0.298691	0.29347	0.306439	0.306976	0.314635	0.327049	0.323881	0.338522	0.341916	0.293022	0.329833	0.317297	0.286041	0.325111	0.301308	0.310257	0.340631	0.329107	0.347012	0.334513	0.351091
Wuhan	0.197663	0.212347	0.23048	0.236139	0.234423	0.247151	0.259789	0.292992	0.312171	0.311005	0.328812	0.348052	0.33292	0.348561	0.382677	0.358436	0.356926	0.406639	0.410711	0.376888	0.416924	0.437478	0.466971	0.470372	0.358139	0.368821	0.385346	0.381399	0.380303	0.398132	0.404133	0.407617	0.424715	0.429453	0.442634	0.449786	0.593725	0.60921	0.602283	0.658802	0.656783	0.607789	0.632533	0.777399	0.748746	0.710906	0.704139	0.739949
Xianning	0.076112	0.0808632	0.0839936	0.0919179	0.102871	0.111409	0.122233	0.124422	0.134179	0.13208	0.15263	0.159736	0.290411	0.29042	0.307352	0.316419	0.306753	0.31345	0.309481	0.36275	0.355737	0.376788	0.406575	0.42719	0.272647	0.276808	0.283436	0.292012	0.298027	0.305673	0.311846	0.32592	0.330513	0.333978	0.352923	0.361402	0.262084	0.278436	0.273281	0.290494	0.335356	0.355429	0.394961	0.342997	0.377185	0.350542	0.375404	0.373922
Xiangyang	0.112336	0.119907	0.125831	0.12326	0.140584	0.144359	0.150853	0.152227	0.162382	0.163575	0.178286	0.183147	0.306252	0.304387	0.318556	0.330468	0.359215	0.35584	0.345736	0.341589	0.400908	0.397307	0.376993	0.427006	0.304533	0.309067	0.316394	0.317668	0.335203	0.336635	0.337917	0.337663	0.357175	0.357023	0.360037	0.373933	0.366809	0.393931	0.395006	0.372987	0.391364	0.405685	0.436323	0.445644	0.405034	0.411711	0.472915	0.42891
Xiaogan	0.0826873	0.0830339	0.0847529	0.0933726	0.0979797	0.101916	0.108952	0.115362	0.125155	0.125946	0.138783	0.14656	0.299614	0.327652	0.329632	0.330978	0.322558	0.353636	0.348597	0.385389	0.351667	0.36542	0.387241	0.379093	0.280534	0.287179	0.289089	0.296476	0.298141	0.308095	0.312158	0.324695	0.323877	0.327514	0.340458	0.343301	0.275979	0.253421	0.257114	0.282112	0.303758	0.288193	0.312544	0.299338	0.355892	0.344661	0.358388	0.386607
Yichang	0.103853	0.11236	0.118285	0.1305	0.131896	0.129034	0.137238	0.146308	0.155087	0.154341	0.167663	0.181872	0.263342	0.295186	0.310981	0.315116	0.331213	0.352323	0.368164	0.329049	0.382114	0.382441	0.418147	0.416587	0.287554	0.30176	0.309671	0.318424	0.323273	0.32651	0.335246	0.33122	0.348881	0.348535	0.363853	0.370982	0.394363	0.380639	0.380362	0.414135	0.398222	0.366239	0.372763	0.444638	0.405865	0.403568	0.400967	0.436577
Changde	0.0855109	0.0958594	0.0973094	0.104804	0.111386	0.11393	0.116586	0.125319	0.13502	0.140604	0.149196	0.137884	0.321498	0.289524	0.340226	0.317662	0.354618	0.371643	0.346194	0.360581	0.362286	0.353931	0.432483	0.400599	0.287929	0.288612	0.301624	0.302044	0.315234	0.320757	0.31694	0.326017	0.332543	0.333975	0.356382	0.3428	0.265977	0.331093	0.286014	0.329923	0.314102	0.306558	0.336766	0.347547	0.372688	0.397264	0.344974	0.344195
Chenzhou	0.0971997	0.103216	0.112199	0.142232	0.148866	0.148641	0.142201	0.156617	0.162407	0.167152	0.182932	0.192415	0.272989	0.302236	0.311594	0.326831	0.308711	0.324605	0.328895	0.344248	0.404165	0.352115	0.360037	0.409617	0.285389	0.297172	0.305759	0.328333	0.327395	0.331405	0.328833	0.340732	0.357912	0.348285	0.358216	0.374662	0.356057	0.341509	0.360081	0.435184	0.482217	0.457914	0.432359	0.454953	0.401833	0.474708	0.508092	0.469745
Hangyang	0.0938838	0.0973637	0.105105	0.109851	0.114987	0.123301	0.126005	0.133923	0.140701	0.149255	0.158891	0.166092	0.308041	0.289869	0.282569	0.316209	0.317256	0.309428	0.357817	0.333719	0.35306	0.404871	0.381638	0.452553	0.291598	0.289824	0.293543	0.305267	0.309029	0.312512	0.325835	0.32512	0.333827	0.350588	0.350891	0.370245	0.304777	0.335889	0.371961	0.347399	0.362441	0.398479	0.35215	0.401306	0.398517	0.368649	0.41634	0.367011
Huaihua	0.0692373	0.0808429	0.0822493	0.091383	0.0797956	0.0841403	0.0957709	0.105239	0.106939	0.111813	0.1098	0.116031	0.281224	0.302275	0.312494	0.306374	0.30376	0.323588	0.347749	0.338655	0.36914	0.358711	0.348181	0.371152	0.264139	0.279574	0.283125	0.289244	0.279005	0.287233	0.302072	0.307234	0.315186	0.316442	0.312671	0.322119	0.2462	0.267448	0.263202	0.298272	0.262693	0.260023	0.275402	0.310758	0.289697	0.311707	0.315353	0.312625
Loudi	0.0810685	0.0855183	0.0854945	0.0925924	0.108674	0.100586	0.110701	0.122591	0.127964	0.132704	0.13823	0.143819	0.288186	0.303294	0.306155	0.323562	0.331204	0.347632	0.360712	0.33757	0.372455	0.341109	0.375747	0.376344	0.27645	0.28377	0.284417	0.294183	0.307993	0.305773	0.316092	0.318927	0.330389	0.326159	0.337566	0.341063	0.281306	0.281965	0.279252	0.286166	0.328118	0.289345	0.306897	0.363159	0.343568	0.389038	0.367879	0.382147
Shaoyang	0.0629043	0.0607327	0.0693805	0.0756706	0.0784033	0.0798976	0.09142	0.0950529	0.0950932	0.0972065	0.106021	0.114873	0.277931	0.284863	0.313168	0.339685	0.337867	0.318294	0.332107	0.369166	0.399442	0.36917	0.415829	0.424313	0.257122	0.256448	0.271481	0.28313	0.285269	0.282375	0.295165	0.306042	0.312166	0.307762	0.324013	0.332247	0.226331	0.2132	0.221544	0.222767	0.232054	0.251018	0.275273	0.25748	0.238065	0.263311	0.254964	0.270727
Xiangtan	0.114836	0.118632	0.119863	0.132031	0.138124	0.150315	0.167653	0.168648	0.17297	0.171622	0.178564	0.183892	0.320131	0.3325	0.295229	0.305522	0.350827	0.356297	0.320433	0.372347	0.381401	0.417053	0.368369	0.381205	0.309625	0.315126	0.306688	0.316895	0.331761	0.340164	0.340426	0.353971	0.358363	0.365743	0.3581	0.363844	0.358715	0.356789	0.406001	0.43215	0.393709	0.421883	0.523207	0.452932	0.453513	0.411511	0.484742	0.482396
Yiyang	0.072012	0.0809532	0.0840532	0.0940299	0.0942849	0.0995497	0.116641	0.114711	0.121921	0.127584	0.1379	0.14845	0.287117	0.288523	0.336864	0.337865	0.353987	0.351627	0.353057	0.35343	0.363287	0.418532	0.449874	0.45419	0.268133	0.276432	0.29006	0.298529	0.302233	0.305855	0.318537	0.317294	0.32439	0.339912	0.352898	0.360321	0.250811	0.280578	0.249517	0.278306	0.266351	0.283112	0.330375	0.324565	0.335605	0.304836	0.306531	0.326846
Yongzhou	0.0751154	0.0795677	0.0817828	0.0853	0.0895139	0.0930973	0.0996334	0.105068	0.110299	0.112107	0.119806	0.124017	0.285931	0.314651	0.298415	0.304617	0.323002	0.324027	0.364023	0.380711	0.353788	0.389625	0.374926	0.394483	0.270697	0.281272	0.279483	0.283897	0.291581	0.294689	0.30858	0.316229	0.314278	0.323262	0.32553	0.332554	0.262704	0.252876	0.274057	0.280023	0.277131	0.287313	0.273701	0.275979	0.311766	0.287729	0.319545	0.314378
Yueyang	0.105569	0.11196	0.115719	0.149776	0.129798	0.128397	0.139186	0.146655	0.155681	0.164407	0.198446	0.180945	0.302161	0.288444	0.31858	0.322743	0.313685	0.319824	0.329481	0.345411	0.374927	0.360165	0.415208	0.425007	0.298833	0.299755	0.309843	0.331558	0.317633	0.318311	0.327221	0.335462	0.347561	0.348811	0.378846	0.372367	0.34938	0.388152	0.363235	0.464073	0.413786	0.40146	0.422438	0.424581	0.415229	0.456477	0.477945	0.425746
Zhangjiajie	0.0744609	0.0846346	0.0908273	0.0938094	0.0991049	0.103689	0.113116	0.110749	0.107824	0.107447	0.111242	0.111165	0.281707	0.292498	0.287992	0.333855	0.304595	0.338165	0.358457	0.329601	0.368463	0.330324	0.359245	0.372095	0.269102	0.280481	0.28437	0.297465	0.29474	0.305985	0.317304	0.309077	0.315692	0.306915	0.316155	0.31889	0.26432	0.289351	0.315381	0.280988	0.325366	0.306622	0.315564	0.336011	0.292633	0.325279	0.309655	0.298754
Changsha	0.174472	0.187021	0.202539	0.217651	0.228958	0.246834	0.26075	0.264217	0.285007	0.296188	0.313989	0.272985	0.33835	0.335006	0.358438	0.377868	0.399714	0.388757	0.414275	0.418884	0.460551	0.439249	0.435051	0.496088	0.348544	0.35377	0.367042	0.37867	0.388921	0.393556	0.405381	0.407848	0.425616	0.424673	0.429881	0.428953	0.515655	0.55826	0.56506	0.575999	0.572804	0.634932	0.629412	0.630764	0.618838	0.674305	0.72173	0.550274
Zhuzhou	0.130558	0.136684	0.134553	0.138066	0.154401	0.152763	0.159177	0.174206	0.182514	0.19042	0.198726	0.203451	0.272941	0.304583	0.298004	0.323538	0.333648	0.306415	0.34443	0.362783	0.368533	0.367402	0.381612	0.36261	0.307223	0.319404	0.31642	0.325078	0.336876	0.328902	0.342161	0.354538	0.360104	0.363663	0.371068	0.368519	0.47834	0.448758	0.451512	0.426739	0.462765	0.498549	0.462145	0.480192	0.495245	0.518288	0.520752	0.561075
Chongqing	0.173839	0.192276	0.205078	0.213602	0.220936	0.227189	0.251368	0.252102	0.267592	0.293397	0.308445	0.333898	0.40095	0.452616	0.461305	0.472072	0.480826	0.483483	0.496307	0.506584	0.57038	0.572308	0.648427	0.656686	0.363325	0.38406	0.392159	0.398463	0.403691	0.407078	0.420243	0.42271	0.441972	0.452644	0.472873	0.483869	0.433568	0.424809	0.44456	0.452477	0.459492	0.469901	0.506477	0.497651	0.469147	0.512656	0.475681	0.508459
Bazhong	0.0574069	0.0654909	0.0671019	0.0735914	0.0782999	0.0823675	0.0865528	0.09064	0.0998728	0.104645	0.108969	0.111258	0.165719	0.203512	0.197404	0.173131	0.201744	0.221531	0.232946	0.223136	0.231446	0.256652	0.26487	0.277541	0.220835	0.240258	0.239888	0.237567	0.250683	0.259886	0.266452	0.26666	0.275714	0.286253	0.291453	0.296415	0.346412	0.321804	0.339922	0.425063	0.388115	0.371811	0.371557	0.406209	0.431516	0.40773	0.411407	0.400872
Chengdu	0.195914	0.223947	0.238114	0.248392	0.229955	0.245697	0.282499	0.303574	0.32581	0.338867	0.380523	0.408257	0.292892	0.318086	0.344256	0.345553	0.381308	0.337255	0.383244	0.38802	0.395111	0.407929	0.404024	0.400581	0.346081	0.365307	0.378357	0.382735	0.384782	0.37938	0.405609	0.414252	0.423551	0.43116	0.442774	0.449667	0.668894	0.704046	0.691679	0.718824	0.60307	0.72852	0.737125	0.782367	0.824604	0.830702	0.941831	1.01916
Dazhou	0.073275	0.0744267	0.0800936	0.100045	0.0841472	0.087317	0.0880755	0.0938705	0.110177	0.114572	0.11782	0.118209	0.209609	0.18674	0.195998	0.216135	0.219642	0.205394	0.244085	0.235734	0.222823	0.278384	0.277763	0.25543	0.24893	0.242788	0.250292	0.271153	0.26072	0.258766	0.27076	0.272724	0.279896	0.298824	0.300752	0.294758	0.34958	0.398558	0.408646	0.462883	0.383111	0.42512	0.360839	0.398205	0.494458	0.411563	0.424175	0.462784
Deyang	0.0898418	0.100954	0.121153	0.122514	0.109186	0.10801	0.117011	0.123277	0.137937	0.146875	0.155778	0.162325	0.181792	0.195702	0.22829	0.215505	0.230602	0.202228	0.25588	0.200918	0.250962	0.260712	0.271532	0.286916	0.252783	0.265103	0.288364	0.285033	0.281671	0.271839	0.294138	0.280518	0.305005	0.312797	0.320676	0.328489	0.4942	0.515856	0.530701	0.568497	0.47348	0.534101	0.457287	0.613571	0.549632	0.56336	0.573702	0.565757
Guangan	0.0773462	0.082412	0.0789513	0.0904716	0.102043	0.105898	0.113061	0.115178	0.121214	0.126285	0.131631	0.133283	0.170365	0.183389	0.210205	0.19062	0.204081	0.188787	0.194601	0.205244	0.221275	0.231491	0.258905	0.23177	0.239574	0.247928	0.253796	0.256245	0.268616	0.265889	0.272332	0.277265	0.286159	0.292386	0.303815	0.296445	0.454002	0.449385	0.375592	0.474616	0.500013	0.560939	0.580989	0.561175	0.547798	0.545531	0.508414	0.575067
Guangyuan	0.075426	0.0848429	0.0875798	0.0932657	0.0955021	0.0988799	0.101353	0.107634	0.113903	0.116839	0.123198	0.124319	0.17742	0.181334	0.216955	0.211281	0.208003	0.217323	0.220789	0.2062	0.22623	0.230721	0.270607	0.283615	0.2405	0.249034	0.26253	0.26493	0.265464	0.270731	0.273488	0.272926	0.283306	0.286519	0.302149	0.306409	0.425128	0.467881	0.403678	0.44143	0.459138	0.454991	0.459052	0.52199	0.503482	0.506407	0.455267	0.438338
Leshan	0.0702232	0.0797024	0.0904657	0.0939355	0.0923457	0.0955532	0.101272	0.104397	0.111781	0.115317	0.125547	0.130924	0.225086	0.232642	0.25064	0.241219	0.224041	0.248784	0.276577	0.234384	0.299177	0.244398	0.238305	0.306981	0.250722	0.260931	0.27439	0.274344	0.268177	0.277653	0.289275	0.279666	0.302384	0.289723	0.294083	0.316605	0.311984	0.342596	0.36094	0.389421	0.412183	0.384081	0.366163	0.445409	0.373627	0.471839	0.526832	0.426491
Luzhou	0.0834461	0.0879878	0.0989603	0.107334	0.107647	0.116186	0.125616	0.128096	0.138609	0.142816	0.149715	0.155771	0.166231	0.188713	0.180517	0.183558	0.224411	0.223902	0.20577	0.223081	0.254529	0.246835	0.265334	0.259098	0.242669	0.253829	0.258512	0.264919	0.27877	0.28398	0.283526	0.290726	0.306456	0.306395	0.315682	0.316937	0.501988	0.466252	0.548204	0.584746	0.479687	0.518915	0.610469	0.574211	0.544572	0.578588	0.564253	0.601204
Meishan	0.0776743	0.0838684	0.0848269	0.0891172	0.0912455	0.0971889	0.105113	0.107387	0.114414	0.118486	0.125939	0.130164	0.185504	0.186855	0.210022	0.198527	0.250922	0.199009	0.21599	0.217965	0.241203	0.26604	0.247967	0.2723	0.244987	0.250185	0.258336	0.257888	0.275057	0.263698	0.274478	0.276579	0.288205	0.297946	0.297251	0.30681	0.41872	0.448843	0.403895	0.448892	0.363642	0.488363	0.486655	0.492678	0.474348	0.445369	0.507888	0.478018
Mianyang	0.0948089	0.100544	0.106468	0.111031	0.116526	0.112326	0.121376	0.135274	0.145126	0.150288	0.158897	0.155794	0.213135	0.19869	0.208264	0.197965	0.204536	0.218558	0.207924	0.223751	0.249542	0.265039	0.271707	0.271265	0.266601	0.265839	0.272862	0.272266	0.277833	0.279896	0.281835	0.294938	0.308466	0.315896	0.322322	0.320605	0.44483	0.506032	0.511218	0.56086	0.569709	0.51394	0.583752	0.604575	0.581572	0.56704	0.584812	0.574323
Nanchong	0.0722783	0.0810983	0.0815118	0.0893912	0.0939456	0.0945629	0.101121	0.104769	0.112732	0.116969	0.123084	0.124755	0.191917	0.200864	0.181765	0.207744	0.190371	0.207474	0.240931	0.227269	0.254188	0.262113	0.247977	0.291755	0.242669	0.252618	0.246699	0.26103	0.258586	0.26464	0.279363	0.277765	0.290928	0.295886	0.295555	0.308855	0.376613	0.403747	0.448446	0.430294	0.493487	0.455783	0.41971	0.46099	0.443498	0.446253	0.496351	0.427603
Neijiang	0.095753	0.0995779	0.107386	0.12444	0.118397	0.123857	0.122573	0.13224	0.135053	0.140006	0.152801	0.154427	0.20099	0.200988	0.176903	0.211991	0.220007	0.190321	0.241905	0.202186	0.207622	0.278367	0.245352	0.258623	0.26337	0.265961	0.262516	0.284973	0.284073	0.277068	0.293423	0.285932	0.289354	0.314178	0.311146	0.316106	0.476406	0.495442	0.607033	0.587004	0.538149	0.650783	0.506697	0.654048	0.650475	0.502953	0.622783	0.597112
Panzhihua	0.110764	0.113249	0.127787	0.125254	0.127771	0.128455	0.135609	0.139207	0.140514	0.145094	0.15262	0.157977	0.16185	0.195403	0.181613	0.221454	0.215621	0.241135	0.214186	0.214218	0.22507	0.259944	0.256095	0.21496	0.258739	0.272726	0.27599	0.288572	0.288082	0.296645	0.291914	0.293842	0.298191	0.311614	0.314404	0.303545	0.684365	0.579568	0.703627	0.565596	0.592572	0.53271	0.633135	0.649837	0.62431	0.558174	0.595951	0.734916
Suining	0.0777686	0.0851506	0.0937893	0.111436	0.107713	0.107867	0.109412	0.114571	0.121272	0.141348	0.145222	0.149641	0.175824	0.214709	0.215904	0.191034	0.228197	0.240731	0.246023	0.21742	0.283168	0.250019	0.240731	0.26556	0.241799	0.260013	0.26674	0.270096	0.279982	0.283851	0.286415	0.280918	0.304394	0.306585	0.305757	0.31571	0.44231	0.396585	0.434403	0.583329	0.472019	0.448081	0.444725	0.526957	0.428266	0.565347	0.603255	0.563492
Yaan	0.0589989	0.0725869	0.0674691	0.0738059	0.0790851	0.082955	0.0924722	0.0949761	0.103738	0.11162	0.125482	0.131175	0.192641	0.192364	0.178203	0.188543	0.22145	0.196148	0.201274	0.195397	0.197369	0.20615	0.22763	0.264674	0.230878	0.24307	0.234148	0.242862	0.257234	0.252547	0.261177	0.260987	0.267479	0.275402	0.290695	0.305229	0.306264	0.37734	0.378609	0.391454	0.357124	0.422921	0.459435	0.486067	0.525606	0.541452	0.551253	0.49561
Yibin	0.0796281	0.0868742	0.0893651	0.110831	0.0980687	0.10404	0.109096	0.119098	0.130144	0.134496	0.142788	0.148062	0.177672	0.168403	0.212081	0.201601	0.23167	0.198623	0.233925	0.223629	0.246848	0.265393	0.257669	0.248933	0.243869	0.245921	0.262363	0.273385	0.274527	0.268097	0.282622	0.285656	0.299363	0.307351	0.309687	0.309825	0.448175	0.515872	0.421373	0.549756	0.423312	0.523804	0.466372	0.53257	0.527224	0.506782	0.554151	0.594784
Ziyang	0.0644725	0.0725532	0.0740908	0.0820305	0.0804077	0.0846335	0.0873488	0.094707	0.0937844	0.0963426	0.100679	0.102992	0.188992	0.184841	0.194639	0.22018	0.194225	0.239952	0.252227	0.25558	0.213617	0.281649	0.261383	0.292307	0.234931	0.240629	0.245038	0.259223	0.249969	0.266933	0.272425	0.278909	0.266028	0.28699	0.284799	0.294541	0.341139	0.392516	0.380657	0.372562	0.413993	0.35271	0.34631	0.370557	0.439031	0.342066	0.385176	0.352343
Zigong	0.0968964	0.101721	0.109973	0.116359	0.117385	0.121936	0.123668	0.130611	0.132974	0.136682	0.14795	0.155363	0.183651	0.16287	0.179896	0.213064	0.195276	0.203295	0.236278	0.22304	0.214983	0.221382	0.25436	0.206938	0.258262	0.253687	0.265193	0.280584	0.275138	0.280575	0.292351	0.29213	0.290755	0.294916	0.311441	0.299421	0.527611	0.62455	0.611316	0.546121	0.601119	0.599796	0.523401	0.585593	0.618531	0.617404	0.581655	0.75077
Anshun	0.0677371	0.0684764	0.0721691	0.0810677	0.0903612	0.0968818	0.102503	0.103322	0.109347	0.109713	0.120939	0.122263	0.292915	0.303413	0.329959	0.295583	0.317455	0.341519	0.301542	0.325668	0.340301	0.387483	0.41107	0.380699	0.265385	0.268459	0.277772	0.278206	0.291005	0.301578	0.296488	0.302849	0.310565	0.321079	0.333891	0.328439	0.231252	0.225687	0.218721	0.274264	0.284642	0.283679	0.33993	0.317261	0.321323	0.283142	0.294204	0.321155
Bijie	0.0505635	0.058271	0.0619802	0.0642755	0.0687013	0.0766117	0.0827825	0.0873939	0.0950301	0.0984687	0.104492	0.111035	0.272579	0.302691	0.315345	0.333365	0.285294	0.326518	0.333698	0.351202	0.355107	0.397035	0.3939	0.419737	0.24228	0.25769	0.26439	0.270537	0.264575	0.281213	0.288276	0.295968	0.303068	0.314425	0.318494	0.328545	0.1855	0.19251	0.196547	0.192808	0.240809	0.234632	0.248076	0.248842	0.26761	0.24801	0.265274	0.264535
Guiyang	0.119195	0.127248	0.141564	0.150136	0.160866	0.165508	0.179569	0.185781	0.193164	0.199089	0.207676	0.21851	0.320622	0.353801	0.376854	0.393419	0.389562	0.394656	0.374043	0.368714	0.383254	0.389687	0.466229	0.459593	0.312643	0.325715	0.339834	0.348594	0.35379	0.357474	0.359976	0.361749	0.36884	0.373186	0.39444	0.398058	0.371764	0.35966	0.375647	0.381618	0.412941	0.419373	0.480076	0.503862	0.504012	0.510894	0.445437	0.475442
Liupanshui	0.0727337	0.0807867	0.0796484	0.0972444	0.0992852	0.103251	0.117897	0.125112	0.122561	0.12765	0.142233	0.149457	0.247944	0.271344	0.275184	0.315991	0.316813	0.343726	0.30858	0.325857	0.316835	0.38749	0.349002	0.400023	0.259124	0.272082	0.272073	0.296053	0.297788	0.30691	0.308818	0.317736	0.313893	0.333469	0.333766	0.349651	0.293348	0.297728	0.289437	0.307744	0.313388	0.300386	0.382062	0.383949	0.386829	0.329427	0.407542	0.373621
Tongren	0.0431578	0.0518201	0.0537384	0.0638224	0.0688768	0.0714367	0.077763	0.0858567	0.0928716	0.115034	0.10054	0.101641	0.289782	0.275582	0.281975	0.340115	0.323539	0.317101	0.337886	0.352624	0.356457	0.371074	0.405477	0.408627	0.236466	0.24444	0.24809	0.271416	0.273203	0.274325	0.284689	0.294956	0.301618	0.321408	0.317732	0.319215	0.148932	0.188039	0.190578	0.187649	0.212885	0.225281	0.230145	0.243479	0.260541	0.310003	0.247954	0.248737
Zunyi	0.0768492	0.0840582	0.0879574	0.0965023	0.105739	0.103119	0.102757	0.115017	0.120803	0.128864	0.12969	0.136536	0.325708	0.317362	0.349726	0.319501	0.38125	0.354505	0.402537	0.426434	0.428576	0.424658	0.458708	0.448884	0.281256	0.285771	0.296132	0.296304	0.316845	0.30919	0.318889	0.332765	0.337296	0.342001	0.349217	0.351828	0.235945	0.264866	0.251504	0.302041	0.277348	0.290882	0.255273	0.269717	0.28187	0.303454	0.282729	0.304168
Baoshan	0.0374811	0.0476961	0.0534741	0.0588818	0.063323	0.078203	0.0820707	0.0883271	0.0981306	0.100749	0.109039	0.112626	0.115257	0.110414	0.0857097	0.0975948	0.111913	0.106149	0.0867278	0.100217	0.11488	0.112447	0.122896	0.13191	0.181282	0.190485	0.183983	0.194687	0.205161	0.213437	0.205386	0.216892	0.230408	0.230691	0.240583	0.246867	0.325196	0.431975	0.623898	0.603329	0.565824	0.736728	0.946302	0.881362	0.854204	0.895971	0.887246	0.853813
Kunming	0.126223	0.142634	0.156925	0.168445	0.166291	0.176705	0.175826	0.185136	0.192793	0.201142	0.209934	0.216615	0.13791	0.135497	0.157451	0.131372	0.144597	0.173529	0.159528	0.162296	0.189471	0.155211	0.193821	0.196645	0.256844	0.263648	0.280346	0.272725	0.278447	0.295897	0.289378	0.294398	0.309132	0.297229	0.317582	0.321239	0.915257	1.05267	0.99666	1.2822	1.15003	1.0183	1.10217	1.14073	1.01753	1.29592	1.08313	1.10155
Lijiang	0.0846764	0.0834365	0.0894658	0.0950068	0.111384	0.117991	0.110314	0.124663	0.134427	0.141702	0.156919	0.162919	0.093544	0.107669	0.106898	0.0909035	0.129958	0.116918	0.102312	0.129116	0.114675	0.135863	0.139378	0.130826	0.21095	0.217694	0.221127	0.21556	0.245268	0.242336	0.230475	0.251863	0.249157	0.263393	0.271927	0.270179	0.905204	0.774936	0.836926	1.04514	0.857074	1.00918	1.07821	0.965513	1.17225	1.04298	1.12585	1.24531
Lincang	0.0390918	0.0461301	0.0496867	0.0510476	0.0543047	0.0580094	0.0661836	0.0671688	0.0711856	0.0719348	0.0781754	0.0814979	0.0878296	0.0995721	0.100563	0.0938516	0.089699	0.101403	0.111264	0.102307	0.13676	0.109348	0.116736	0.121142	0.171166	0.184084	0.187999	0.186033	0.186806	0.195827	0.207139	0.203589	0.222112	0.210583	0.218551	0.222892	0.445087	0.463283	0.494085	0.543918	0.60541	0.572066	0.594834	0.656538	0.520515	0.65785	0.669677	0.672749
Puer	0.0440968	0.045742	0.0473073	0.057197	0.0615497	0.0660069	0.0718259	0.0726519	0.0787601	0.0806499	0.0865662	0.0905524	0.0937198	0.119505	0.0913742	0.105617	0.128686	0.123493	0.11853	0.0980159	0.105459	0.134299	0.111801	0.138276	0.179285	0.19227	0.18131	0.197134	0.210947	0.212468	0.214789	0.20541	0.213468	0.228115	0.221786	0.236536	0.470517	0.382761	0.517731	0.541549	0.478296	0.534499	0.605972	0.741226	0.746828	0.600525	0.774285	0.654865
Qujing	0.0731885	0.0799232	0.0832195	0.0880897	0.0897922	0.0911307	0.092527	0.104031	0.11439	0.115871	0.124276	0.129322	0.108426	0.120298	0.122735	0.107876	0.094983	0.123335	0.0978176	0.108489	0.120298	0.139406	0.144694	0.110198	0.211047	0.22142	0.224794	0.220774	0.214885	0.230236	0.2181	0.230474	0.242184	0.252086	0.258938	0.244313	0.675011	0.664377	0.678039	0.816586	0.94535	0.738885	0.945914	0.958908	0.95089	0.831175	0.85889	1.17355
Yuxi	0.068066	0.0741351	0.0805059	0.0934965	0.0971137	0.106131	0.111876	0.113113	0.129375	0.132819	0.146753	0.146574	0.0745848	0.0846559	0.0998535	0.0946965	0.116945	0.11705	0.111297	0.111614	0.149026	0.105356	0.11655	0.112213	0.188747	0.199024	0.21173	0.216904	0.230834	0.236069	0.236206	0.237024	0.26349	0.243201	0.255717	0.253227	0.912599	0.875723	0.80624	0.987328	0.830426	0.906721	1.0052	1.01343	0.868137	1.26066	1.25914	1.30622
Zhaotong	0.0506486	0.0463626	0.0500397	0.0520389	0.0614922	0.0692719	0.076363	0.0804595	0.0846998	0.0929622	0.103389	0.108264	0.073508	0.110442	0.0727973	0.100627	0.103512	0.105169	0.101085	0.124159	0.109822	0.0975138	0.098819	0.152782	0.174667	0.189152	0.173717	0.190215	0.199727	0.206584	0.209593	0.223549	0.219598	0.218187	0.224809	0.253585	0.689022	0.419789	0.687384	0.517147	0.59406	0.65867	0.755434	0.648038	0.771243	0.953324	1.04625	0.708619
